# Supplementary material for: Distribution and biological implications of plastic pollution on the fringing reef of Mo’orea, French Polynesia
Source: PeerJ. 2017 Aug 29;5:e3733. doi: 10.7717/peerj.3733 (PMC5580389; doi:10.7717/peerj.3733)
Supplement: Supplemental Information 1 [file peerj-05-3733-s001.gz]

Archive with 1 entries (1 files):
- peerj-05-3733-s001
