# Supplementary material for: Distribution and biological implications of plastic pollution on the fringing reef of Mo’orea, French Polynesia
Source: PeerJ. 2017 Aug 29;5:e3733. doi: 10.7717/peerj.3733 (PMC5580389; doi:10.7717/peerj.3733)
Supplement: Data S1 [file peerj-05-3733-s002.xlsx]

## Sheet: FS
Location	micro (>5mm)	small (> fingernail sized)	mid	large (than hand)	Total	number plastic bottles
East Temae Beach	0	4	28	7	39	2
West Temae Beach	0		30	2	32	2
Opunahu Public Beach	0		50	2	52	4
Opunahu Bay End	0	0	34	4	38	3
N Gump Station	0	0	16	4	20	4
Drive 10/25	Drove starting towards Opunahu from Gump	method: 4 researchers collect in 5 min
KM marker	describe location	% Plastic of all trash present	other trash present	total plastic pieces (includes bottles)	large	meduim	small	water bottles	notes	Natural (N), Public Beach (P), Hotel (H) or Residential (R)	Turb
12	mixed sandy turb beach and rocky shore	100		50	8	7	30	5	backyard of boating operation	R	Yes
13	private home turb beach	75	cloth	37	5	25	5	2	burning trash on shoreline, starving dogs present	R	Yes
14	Hilton white sand beach	80		8	0	2	6	0	sand is cleaned 2x a week with a sand cleaner, two women clean up turb every morning	H	Hotel
15	Opunahu Public Beach	50	glass, metal	56	2	50	0	4	lots of glass bottles near tables but not thrown in nearby trashcans	P	Yes
17	rocky shore near road	60		17	3	7	7	2		N	No
18	Opunahu Bay Black Sand Beach	65	glass	41	4	34	0	3	lots of trash between shrimp farm and road	P	Yes
19	dirt pile rocky beach with coconuts	80		37	3	7	7	16	aggragation of bottles near coconuts	N	No
20	river outlet with rocky embankments	90		35	6	11	7	6	sandy embankment full of plastic for stabilization; hard to access	N	River
21	Tipaniers Hotel large wooden pier over turb beach	70	glass	5	0	0	5	0		H	Hotel
22	river outlet near octogonal church	80	metal, wood	158	4	100	50	5	watched as someone dropped human waste directly into stream	R	River
23	turb sand beach near road	90		152	50	74	28	41	near construction site	N	Yes
24	Intercontinetal Resort beach	66	cig butts	2	0	0	2	0		H	Hotel
26	white sand beach	50	glass	5	0	5	0	5	near kayaking operation and homes, child using plastic to create a sand castle, huge flaming plastic trash heap not far from shore	R	No
29	white sand private beach	100		3	0	0	1	2	private home, interviewed owner who cleans trash off beach everday and agreed that it’s a "problem"	R	No
32	embankment before white sand beach on private homes.	30		14	0	2	7	5	fishing business present. Huge variability in property lines (all trash recorded was from the last minute of the transect, after switching to a new home's property)	R	No
35	mangrove/marsh from island tour	70		23	2	10	2	9	burning trash nearby, fast current flowing south	N	No
22-R	sand with marshy area	50	cloth, glass	7	1	5	1	0	vicious dogs prevented me from counting beach with lots of plastic present, I counted only a beach with a man who took pride in cleaning it	R	No
15-R	dry stream bed	20	cloth, metal	20	10	0	10	0	fishing gear and syrofoam plastic present	R	River	Y
12-R	rocky sand close to road, turb and trees present	60	fabric, glass, cans	53	0	45	0	8	lots of trash in sarg and in tree roots	N	Yes
9ish-R	stream where we did stream transect	52	glass, metal	53	1	50	1	1		R	River
6-R	rocky embankment near road	80	cloth, metal	106	0	91	0	15	near ferry bay	N	Yes
3-R	gross river	80		20					somewhat inaccesible	R	River
1-R	Temae			71						P	No
4	mixed rocky and sandy	90		10	0	9	0	1	near Maharepa	P	No
7	Kaveka small turb beach	60		4	0	1	3	0		H	Hotel
10	coral rubble beach	50	metal, clay	21	0	2	19	0		N	No
in Cooks Bay	turb flat	100		54	3	48	2	1	150 yard long, 10 yd wide turb flat floating in Cooks Bay near grocery store	N

## Sheet: FS2
KM	Category	Total_Plastic	Percent_Plastic	WB	Island_Side	Distance_From_Pop	NeaRESIDENTIALt_Pop	Turb
12	RESIDENTIAL	50	100	5	N	2.5	P	Beach with Turbinaria
13	RESIDENTIAL	37	75	2	N	3.5	P	Beach with Turbinaria
14	HOTEL	8	80	0	N	4.5	P	Hotel Beach
15	PUBLIC	56	50	4	N	5.5	P	Beach with Turbinaria
17	NATURAL	17	60	2	N	7.5	P	Beach without Turbinaria
18	PUBLIC	41	65	3	N	8.5	P	Beach with Turbinaria
19	NATURAL	37	80	16	N	9.5	P	Beach without Turbinaria
20	NATURAL	35	90	6	N	10.5	P	River Outlet
21	HOTEL	5	70	0	N	11.5	P	Hotel Beach
22	RESIDENTIAL	158	80	5	N	12.5	P	River Outlet
23	NATURAL	152	90	41	N	12.5	H	Beach with Turbinaria
24	HOTEL	2	66	0	N	11.5	H	Hotel Beach
26	RESIDENTIAL	5	50	5	N	9.5	H	Beach without Turbinaria
29	RESIDENTIAL	3	100	2	W	6.5	H	Beach without Turbinaria
32	RESIDENTIAL	14	30	5	W	3.5	H	Beach without Turbinaria
35	NATURAL	23	70	9	W	0.5	H	Beach without Turbinaria
22-R	RESIDENTIAL	7	50	0	W	1.5	H	Beach without Turbinaria
15-R	RESIDENTIAL	20	20	0	E	6	A	River Outlet
12-R	NATURAL	53	60	8	E	3	A	Beach with Turbinaria
9ish-R	RESIDENTIAL	53	52	1	E	0	A	River Outlet
6-R	NATURAL	106	80	15	E	3	A	Beach with Turbinaria
3-R	RESIDENTIAL	20	80	0	E	6	A	River Outlet
1-R	PUBLIC	71	80	4	E	8	A	Beach without Turbinaria
4	PUBLIC	10	90	1	N	5.5	P	Beach without Turbinaria
7	HOTEL	4	60	0	N	2.5	P	Hotel Beach
10	NATURAL	21	50	0	N	0.5	P	Beach without Turbinaria

## Sheet: LS
rock number	rock size	CM	CM_size_cm	#PP	color
1	10cm D	1	6	1	B
	5cm H
2	20 D	4	5	0
	5cm H		12	1	B
			4	0
			3	0
3	14 D	5	10	1	B
	2 H		4	0
			3	0
			5	1	B
			3	0
4	20 D	2	6	2	B
	4 H		8	4	B
5	15 D	3	6	0
	2 H		5	1	B
			8	0
6	12 D	2	3	0
	1 H		6	0
7	10 D	2	9	0
	3 H		7	2	Y	YELLOW!!!
8 (dissect tues)	27 D	5	3	1	B
	3 H		4	1	B
			3	1	B
			8	8	6B 2G
			9	1	G
9 (dissect tues)	25D	10	3	1
	4H		3	0
			3	0
			4	2	1B 1G
			3	0
			5	1	B
			4	3	2B 1G
			5	0
			4	1	1B
			4	3	3G
in 28cm *30 cm *8cm pool of water

## Sheet: LS2
CM_size	Num_Plastic	Treatment_Time	Rock_ID	color	Num_B	Num_G	Num_Y		barTT	barNP	barColor
6	1	84 HOURS	1	B	1	0			84 HOURS	1	Blue	11 B
5	0	84 HOURS	2		0	0			84 HOURS	1	Blue	2 Y
12	1	84 HOURS	2	B	1	0			84 HOURS	1	Blue
4	0	84 HOURS	2		0	0			84 HOURS	1	Blue
3	0	84 HOURS	2		0	0			84 HOURS	2	Blue
10	1	84 HOURS	3	B	1	0			84 HOURS	4	Blue
4	0	84 HOURS	3		0	0			84 HOURS	1	Blue
3	0	84 HOURS	3		0	0			84 HOURS	2	Yellow
5	1	84 HOURS	3	B	1	0			108 HOURS	1	Blue	15 B
3	0	84 HOURS	3		0	0			108 HOURS	1	Blue	8 G
6	2	84 HOURS	4	B	2	0			108 HOURS	1	Blue
8	4	84 HOURS	4	B	4	0			108 HOURS	6	Blue
6	0	84 HOURS	5		0	0			108 HOURS	2	Green
5	1	84 HOURS	5	B	1	0			108 HOURS	1	Green
8	0	84 HOURS	5		0	0			108 HOURS	1	Blue
3	0	84 HOURS	6		0	0			108 HOURS	1	Blue
6	0	84 HOURS	6		0	0			108 HOURS	1	Green
9	0	84 HOURS	7		0	0			108 HOURS	1	Blue
7	2	84 HOURS	7	Y	0	0	1		108 HOURS	2	Blue
3	1	108 HOURS	8	B	1	0			108 HOURS	1	Green
4	1	108 HOURS	8	B	1	0			108 HOURS	1	Blue
3	1	108 HOURS	8	B	1	0			108 HOURS	3	Green
8	8	108 HOURS	8	6B 2G	6	2
9	1	108 HOURS	8	G	0	1
3	1	108 HOURS	9	B	0	0
3	0	108 HOURS	9		0	0
3	0	108 HOURS	9		0	0
4	2	108 HOURS	9	1B 1G	1	1
3	0	108 HOURS	9		0	0
5	1	108 HOURS	9	B	1	0
4	3	108 HOURS	9	2B 1G	2	1
5	0	108 HOURS	9		0	0
4	1	108 HOURS	9	1B	1	0
4	3	108 HOURS	9	3G	0	3
